# Supplementary material for: Efficacy of Health Promotion Interventions Aimed to Improve Health Gains in Middle-Aged Adults—A Systematic Review
Source: Geriatrics (Basel). 2023 Apr 30;8(3):50. doi: 10.3390/geriatrics8030050 (PMC10204560; doi:10.3390/geriatrics8030050)
Supplement: Supplementary file 1 [file geriatrics-08-00050-s001.zip]

Archive with 1 entries (1 files):
- geriatrics-2293927-supplementary.pdf
